# Supplementary material for: Chemical Components and Hypouricemic Activity Monitoring of Astragali radix-Huaier During Fermentation Processing Using High-Resolution Mass Spectrometry Combined with Untargeted Metabolomics
Source: Foods. 2026 May 15;15(10):1758. doi: 10.3390/foods15101758 (PMC13206624; doi:10.3390/foods15101758)
Supplement: Supplementary file 1 [file foods-15-01758-s001.zip]

Archive with 1 entries (1 files):
- foods-4272492-supplementary.pdf
